# Supplementary material for: Converging Evidence Supporting the Cognitive Link between Exercise and Esport Performance: A Dual Systematic Review
Source: Brain Sci. 2020 Nov 15;10(11):859. doi: 10.3390/brainsci10110859 (PMC7696945; doi:10.3390/brainsci10110859)
Supplement: Supplementary file 1 [file brainsci-10-00859-s001.zip]

Archive with 6 entries (5 files):
- Supplementary  final/
- Supplementary  final/Supplementary file 1 PRISMA 2009 checklist.doc
- Supplementary  final/Supplementary file 2 Phase 1_Gaming and cognition Syntax.docx
- Supplementary  final/Supplementary file 3_Gaming and cognition PEDro scale_FINAL.docx
- Supplementary  final/Supplementary file 4_Exercise and cognition Syntax.docx
- Supplementary  final/Supplementary file 5_Exercise and cognition PEDro scale_FINAL.docx
